# Supplementary material for: Biomimetic Prussian Blue Sensor for Ultrasensitive Direct Detection of Myoglobin
Source: Polymers (Basel). 2025 Feb 26;17(5):630. doi: 10.3390/polym17050630 (PMC11902790; doi:10.3390/polym17050630)
Supplement: Supplementary file 1 [file polymers-17-00630-s001.zip]

Archive with 1 entries (1 files):
- polymers-3466713-supplementary.pdf
